# Supplementary material for: Caries Status in People with Dementia: A Systematic Review
Source: J Clin Med. 2025 Feb 27;14(5):1616. doi: 10.3390/jcm14051616 (PMC11900461; doi:10.3390/jcm14051616)
Supplement: Supplementary file 1 [file jcm-14-01616-s001.zip]

Archive with 2 entries (2 files):
- Supplementary File S1 The detailed search strategies - revised.pdf
- Supplementary Table S1 The details of Quality Assessment of the Included Studies.pdf
